# Supplementary material for: Diverse LXG toxin and antitoxin systems specifically mediate intraspecies competition in Bacillus subtilis biofilms
Source: PLoS Genet. 2021 Jul 19;17(7):e1009682. doi: 10.1371/journal.pgen.1009682 (PMC8321402; doi:10.1371/journal.pgen.1009682)
Supplement: S1 Table — (XLSX) [file pgen.1009682.s012.xlsx]

## Sheet: Sheet1
group	A (YeeF)						B (YobL)				C		D						E (YwqJ)												F (YxiD)				G						H		I		J		K		L
subgroup	YeeF-1		YeeF-2		YeeF-3		YobL-1		YobL-2(YokI)				YqcG-1		YqcG-2		YqcG-3		YwqJ-1		YwqJ-2		YwqJ-3		YwqJ-4		YwqJ-5		YwqJ-6		YxiD-1		YxiD-2		G-1		G-2		G-3
	toxin	anti-toxin	toxin	anti-toxin	toxin	anti-toxin	toxin	anti-toxin	toxin	anti-toxin	toxin	anti-toxin	toxin	anti-toxin	toxin	anti-toxin	toxin	anti-toxin	toxin	anti-toxin	toxin	anti-toxin	toxin	anti-toxin	toxin	anti-toxin	toxin	anti-toxin	toxin	anti-toxin	toxin	anti-toxin	toxin	anti-toxin	toxin	anti-toxin	toxin	anti-toxin	toxin	anti-toxin	toxin	anti-toxin	toxin	anti-toxin	toxin	anti-toxin	toxin	anti-toxin	toxin
pfam motifs of toxins or antitoxins	PF13930: DNA/RNA non-specific endonuclease	PF04634: Protein of unknown function, DUF600	PF13930: DNA/RNA non-specific endonuclease	PF04634: Protein of unknown function, DUF600	PF13930: DNA/RNA non-specific endonuclease	PF04634: Protein of unknown function, DUF600	PF14411: A nuclease of the HNH/ENDO VII superfamily with conserved LHH	PF14567: SMI1-KNR4 cell-wall	PF15652: HNH/Endo VII superfamily toxin with a SHH signature	PF09346: SMI1 / KNR4 family (SUKH-1)	unidentified	unidentified	PF14410: HNH/ENDO VII superfamily nuclease with conserved GHE residues	PF05076: Suppressor of fused protein (SUFU)	PF15657: HNH/Endo VII superfamily nuclease toxins	PF15594: Immunity protein 50	PF15657: HNH/Endo VII superfamily nuclease toxins	unidentified	PF14431: YwqJ-like deaminase	PF07661: MORN repeat variant	unidentified	unidentified	unidentified	unidentified	unidentified	unidentified	PF15637: HNH/Endo VII superfamily nuclease toxin with a HHH motif	PF14435: SUKH-4 immunity protein	PF09000: Cytotoxic	unidentified	unidentified	PF14568: SMI1-KNR4 cell-wall	PF15542: Bacterial toxin 50	unidentified	unidentified	unidentified	unidentified	unidentified	PF14436: Bacterial EndoU nuclease	unidentified	unidentified	unidentified	unidentified	PF15601: Immunity protein 70	PF14411:A nuclease of the HNH/ENDO VII superfamily with conserved LHH	PF14567: SMI1-KNR4 cell-wall	unidentified	unidentified	PF14436: Bacterial EndoU nuclease
B.subtilis subsp. globigii ATCC 49760							AMR62839.1	AMR62838.1																					AMR61191.1	AMR61192.1																			AMR62061.1
B.subtilis subsp. spizizenii str. W23					ADM36747.1	ADM36746.1																					ADM39597.1	ADM39596.1					ADM39953.1	ADM39952.1
B.subtilis subsp. spizizenii TU-B-10															AEP87466.1	AEP87467.1											AEP88550.1	AEP88549.1							AEP88894.1	x					AEP84995.1	AEP84994.1
B.subtilis subsp. subtilis str. RO-NN-1					AEP89767.1	AEP89766.1					AEP89572.1	AEP89571.1			AEP91632.1	AEP91633.1									AEP92663.1	AEP92662.1											AEP92997.1	AEP92996.1
B.subtilis subsp. natto BEST195			BAI84196.2	BAI84195.1			BAI85563.1	BAI85562.1			BAI84001.1	BAI84000.1					BAI86935.2	BAO93541.1			BAO93629.1	BAO93628.1													BAI87628.2	x							BAI84440.2	BAI84441.2	BAI84771.2 BAO93402.1	BAI84772.1 BAO93401.1
B.subtilis subsp. subtilis str. BAB-1					AGI27947.1	AGI27946.1	AGI29216.1	AGI29215.1																															AGI31091.1	AGI31090.1
B.subtilis HJ5					AKD34079.1	AKD34078.1	AKD35310.1	AKD35309.1													AKD36832.1	AKD36831.1																	AKD37149.1	AKD37148.1
B.subtilis XF-1					AGE62550.1	AGE62549.1	AGE63731.1	AGE63730.1															AGE65222.1	x															AGE65543.1	x
B.subtilis TO-A	AII34755.1	AII37843.1					AII35881.1	AII37969.1					AII36371.1	AII38004.1									AII38166.1	AII38165.1							AII38200.1	AII38199.1															AII35204.1	AII37893.1
B.subtilis subsp. subtilis str. NCIB 3610	YeeF	YezG					YobL	YobK	YokI	YokJ			YqcG	YqcF					YwqJ	YwqK											YxiD	YxxD											QCX92097.1 (plasmid)	QCX92096.1 (plasmid)
B.subtilis QB928	AFQ56603.1	AFQ56602.1					AFQ57839.1	AFQ57838.1	AFQ58105.1	AFQ58104.1									AFQ59470.1	AFQ59469.1											AFQ59782.1	AFQ59781.1
B.subtilis subsp. subtilis str. OH 131.1																									AIC99919.1	AIC99918.1					AID00230.1	AID00229.1
B.subtilis BSn5													ADV93340.1	ADV93341.1									ADV94423.1	ADV94422.1
B.subtilis subsp. subtilis str. BSP1					AGA22340.1	AGA22339.1	AGA23389.1	AGA23388.1															AGA21789.1	GA21717.1																					AGA21462.1	AGA21461.1
[truncated: 11 more columns]
