# Supplementary material for: Diverse LXG toxin and antitoxin systems specifically mediate intraspecies competition in Bacillus subtilis biofilms
Source: PLoS Genet. 2021 Jul 19;17(7):e1009682. doi: 10.1371/journal.pgen.1009682 (PMC8321402; doi:10.1371/journal.pgen.1009682)
Supplement: S1 Dataset — (XLSX) [file pgen.1009682.s015.xlsx]

## Sheet: Sheet1
Viable cells/ml at an OD600 of 0.5
	Exp 1	117000000
	Exp 2	95000000
	Exp 3	93000000
	Exp 4	90000000
	Exp 5	84000000
	Exp 6	87000000
	Exp 7	82000000
	Exp 8	73000000
Raw data of competition experiments. Percent values of GFP cells were shown.
Fig 4A	competitor	GFP strain	0 h	12 h exp-1	12 h exp-2	12 h exp-3	24 h exp-1	24 h exp-2	24 h exp-3	48 h exp-1	48 h exp-2	48 h exp-3
	WT	WT	54.0736							59.2203	52.0806	52.0588
	WT	ΔyeeF-G	57.5933	37.2184	36.2212	32.993	10.7535	7.94072	5.9154	3.40912	5.22513	3.64684
	WT	ΔyobL-K	55.5961	60.8531	61.9123	65.5212	48.9888	48.9991	52.2249	17.9428	22.421	22.4789
	WT	ΔyokI-J	55.3954	58.1427	55.319	58.7936	26.5323	29.7899	25.4087	12.0309	18.9184	12.0864
	WT	ΔyqcG-F	55.9279	52.1069	48.5973	48.5942	3.3179	2.32778	3.27333	8.63663	5.39184	3.37955
	WT	ΔywqH-L	57.2591	59.3783	52.6944	51.5712	8.98444	10.5958	12.7578	13.5731	11.6891	7.24823
	WT	ΔyxiB-E	52.6576	6.97249	8.14526	4.74854	0.680305	0.853226	1.4539	1.01717	0.270244	1.32591
Fig 4B	competitor	GFP strain	0 h	48 h exp-1	48 h exp-2	48 h exp-3
	ΔyeeF-G Pspac-hy-yezG	WT	55.0429	66.1371	65.6881	68.7166
	ΔyobL-K Pspac-hy-yobK	WT	45.2704	44.3418	43.9848	44.6769
	ΔyokI-J Pspac-hy-yokJ	WT	53.6213	95.7978	96.7836	93.0193
	ΔyqcG-F Pspac-hy-yqcF	WT	55.8222	57.7382	57.007	56.1326
	ΔywqH-L Pspac-hy-ywqK	WT	55.284	57.1165	55.2461	57.5411
	ΔyxiB-E Pspac-hy-yxxE	WT	51.9823	52.8209	54.1101	53.0998
Fig 5A	competitor	GFP strain	0 h	48 h exp-1	48 h exp-2	48 h exp-3
	ΔyukE-D	WT	58.069	41.6332	47.7067	44.1502
	ΔyukE-D	ΔyeeF-G	53.7621	48.2299	50.7146	48.7011
	ΔyukE-D	ΔyobL-K	53.7544	45.5104	46.4281	48.7477
	ΔyukE-D	ΔyokI-J	55.8409	51.2368	52.2003	45.2216
	ΔyukE-D	ΔyqcG-F	50.6418	49.0597	45.1323	45.5949
	ΔyukE-D	ΔywqH-L	53.9708	54.0546	48.887	52.5762
	ΔyukE-D	ΔyxiB-E	57.2177	59.0004	57.1876	65.7313
	competitor	GFP strain	0 h	48 h exp-1	48 h exp-2	48 h exp-3
	ΔyukE	ΔyeeF-G	53.4835	41.6529	42.3689	45.1927
	ΔyukE	ΔyobL-K	53.5117	47.5643	42.0903	38.9186
	ΔyukE	ΔyokI-J	51.1043	51.0157	44.3752	48.1414
	ΔyukE	ΔyqcG-F	52.3238	47.4944	51.4973	50.4885
	ΔyukE	ΔywqH-L	54.2617	33.3587	42.1848	37.0262
	ΔyukE	ΔyxiB-E	50.9201	49.6251	48.3071	49.2757
	competitor	GFP strain	0 h	48 h exp-1	48 h exp-2	48 h exp-3
	ΔyukC	ΔyeeF-G	53.7309	40.4697	50.0472	39.0758
	ΔyukC	ΔyobL-K	54.8794	30.7342	33.6474	26.4741
	ΔyukC	ΔyokI-J	50.9629	50.7019	41.5328	39.0417
	ΔyukC	ΔyqcG-F	52.458	40.986	40.2977	48.9641
	ΔyukC	ΔywqH-L	55.7765	51.023	37.0794	50.0999
	ΔyukC	ΔyxiB-E	51.3226	42.5924	41.401	34.0811
	competitor	GFP strain	0 h	48 h exp-1	48 h exp-2	48 h exp-3
	ΔyukE Pspac-hy-yukE	ΔyeeF-G	52.6984	26.6291	17.1974	15.6674
	ΔyukE Pspac-hy-yukE	ΔyobL-K	53.3933	14.7374	15.423	21.3083
	ΔyukE Pspac-hy-yukE	ΔyokI-J	50.0688	23.3398	23.4577	15.9895
	ΔyukE Pspac-hy-yukE	ΔyqcG-F	52.7429	17.7489	18.8684	22.7592
	ΔyukE Pspac-hy-yukE	ΔywqH-L	55.0489	13.3081	12.5536	10.7088
	ΔyukE Pspac-hy-yukE	ΔyxiB-E	49.8076	7.44403	5.60953	13.911
	competitor	GFP strain	0 h	48 h exp-1	48 h exp-2	48 h exp-3
	ΔyukC Pspac-hy-yukC	ΔyeeF-G	57.9795	24.2106	16.4683	16.9332
	ΔyukC Pspac-hy-yukC	ΔyobL-K	58.0475	21.4982	15.5771	14.3463
	ΔyukC Pspac-hy-yukC	ΔyokI-J	54.6828	17.0611	27.4657	15.6445
	ΔyukC Pspac-hy-yukC	ΔyqcG-F	56.7295	14.5176	21.428	22.6212
	ΔyukC Pspac-hy-yukC	ΔywqH-L	57.3243	10.7463	12.335	12.4799
	ΔyukC Pspac-hy-yukC	ΔyxiB-E	54.5421	5.82267	13.9753	8.25523
Fig 5C	competitor	GFP strain		dilution x 1			dilution x 10			dilution x 100
			0 h	48 h exp-1	48 h exp-2	48 h exp-3	48 h exp-1	48 h exp-2	48 h exp-3	48 h exp-1	48 h exp-2	48 h exp-3
	WT	ΔyeeF-G	56.7064	7.63588	11.0211	13.5061	32.7551	30.2288	11.4709	43.8001	49.9847	37.2786
	WT	ΔyobL-K	57.0867	21.0106	40.1836	30.1618	33.4688	37.8877	37.8694	52.2234	55.8665	41.3978
	WT	ΔyokI-J	54.5333	20.7177	17.8661	19.4975	35.8592	28.1389	32.1255	62.6084	24.4264	48.9729
	WT	ΔyqcG-F	55.4655	7.53145	3.62708	15.5868	25.8201	24.8241	30.4316	36.1789	49.3658	53.4919
	WT	ΔywqH-L	54.7075	13.4949	19.0514	9.65603	27.221	19.1132	38.2672	40.6033	51.9207	54.9751
	WT	ΔyxiB-E	52.1879	1.66708	1.29509	0.500872	20.2983	10.4413	6.96294	51.9848	36.1539	43.9987
Fig 6A	competitor	GFP strain		MSgg			2xSGG			LB
			0 h	48 h exp-1	48 h exp-2	48 h exp-3	48 h exp-1	48 h exp-2	48 h exp-3	48 h exp-1	48 h exp-2	48 h exp-3
	WT	ΔyeeF-G	56.7064	7.63588	11.0211	13.5061	7.9128	16.9891	8.14186	52.0779	51.0651	54.3178
	WT	ΔyobL-K	57.0867	21.0106	40.1836	30.1618	34.5725	36.0081	33.1279	56.6762	53.2862	53.0201
	WT	ΔyokI-J	54.5333	20.7177	17.8661	19.4975	21.9273	25.9665	20.4376	50.1347	52.7053	51.4981
	WT	ΔyqcG-F	55.4655	7.53145	3.62708	15.5868	3.5179	2.90435	3.63692	49.0418	45.44	46.0496
	WT	ΔywqH-L	54.7075	13.4949	19.0514	9.65603	13.3852	11.5376	11.486	49.0663	50.4043	50.2443
	WT	ΔyxiB-E	52.1879	1.66708	1.29509	0.500872	0.420139	0.192902	0.335313	27.8408	32.6672	29.4565
Fig 6B	competitor	GFP strain	0 h	24 h exp-1	24 h exp-2	24 h exp-3
	WT	ΔyeeF-G	56.7013	46.7711	47.9138	48.0446
	WT	ΔyobL-K	55.8773	43.0024	44.9208	45.2533
	WT	ΔyokI-J	56.7141	37.1472	37.6021	37.4835
	WT	ΔyqcG-F	53.0567	44.3962	43.9047	45.182
	WT	ΔywqH-L	53.2477	47.1178	45.3313	48.7462
	WT	ΔyxiB-E	52.3705	42.1604	40.0029	40.19
Fig 6C	competitor	GFP strain	0 h	24 h exp-1	24 h exp-2	24 h exp-3	48 h exp-1	48 h exp-2	48 h exp-3
	ΔepsA-O	ΔepsA-O ΔyeeF-G	53.7057	26.476	29.9786	24.8654	44.2336	29.6073	28.4505
	ΔepsA-O	ΔepsA-O ΔyobL-K	53.4417	47.9922	48.6204	48.1299	53.9103	50.1766	49.9194
	ΔepsA-O	ΔepsA-O ΔyokI-J	55.6137	42.4959	45.616	44.9194	37.5563	48.0451	51.9023
	ΔepsA-O	ΔepsA-O ΔyqcG-F	54.5519	16.7298	17.6277	14.8766	22.6933	19.2023	19.8888
	ΔepsA-O	ΔepsA-O ΔywqH-L	54.2282	29.7564	33.6945	28.7347	30.6519	37.1382	33.7965
	ΔepsA-O	ΔepsA-O ΔyxiB-E	54.2666	1.33263	1.72585	1.21714	8.37769	10.6235	5.0459
	ΔtapA-tasA	ΔtapA-tasA ΔyeeF-G	57.8276	26.6551	25.5525	18.8845	25.112	16.0782	34.6058
	ΔtapA-tasA	ΔtapA-tasA ΔyobL-K	56.1829	48.8765	46.8903	47.5919	43.8398	37.8418	48.6255
	ΔtapA-tasA	ΔtapA-tasA ΔyokI-J	52.6906	32.5754	33.5938	31.0693	33.5313	36.6423	30.7501
	ΔtapA-tasA	ΔtapA-tasA ΔyqcG-F	56.6854	9.25244	9.25573	8.01553	15.1618	14.5413	8.30772
	ΔtapA-tasA	ΔtapA-tasA ΔywqH-L	53.6868	22.5963	27.5276	23.4355	14.8161	23.8082	22.4337
	ΔtapA-tasA	ΔtapA-tasA ΔyxiB-E	57.3857	2.37817	0.976029	1.41801	2.1331	0.260225	0.288038
	ΔepsA-OΔtapA-tasA	ΔepsA-OΔtapA-tasAΔyeeF-G	50.7073	35.2708	39.5178	37.9596	32.1375	35.015	32.5221
	ΔepsA-OΔtapA-tasA	ΔepsA-OΔtapA-tasAΔyobL-K	51.4509	48.9124	48.2537	47.1683	46.2944	52.5806	54.2219
	ΔepsA-OΔtapA-tasA	ΔepsA-OΔtapA-tasAΔyokI-J	50.6489	43.4733	44.49	42.8034	45.7637	50.1952	41.7089
	ΔepsA-OΔtapA-tasA	ΔepsA-OΔtapA-tasAΔyqcG-F	50.1995	29.5631	29.9654	28.576	29.4216	30.9997	19.8903
	ΔepsA-OΔtapA-tasA	ΔepsA-OΔtapA-tasA	47.3421	36.2936	36.5355	38.552	32.8416	36.9616	39.9722
	ΔepsA-OΔtapA-tasA	ΔepsA-OΔtapA-tasAΔyxiB-E	47.3323	10.8347	7.25683	4.2384	7.0833	5.8513	3.09782
Fig 7A	competitor	GFP strain	0 h	48 h exp-1	48 h exp-2	48 h exp-3
	ΔyeeF-G	ΔyeeF-G	54.2104	56.7754	58.0932	57.7038
	ΔyeeF-G	ΔyobL-K	58.1967	63.1648	66.4857	67.3597
	ΔyeeF-G	ΔyokI-J	53.1901	69.1802	74.5555	72.4585
	ΔyeeF-G	ΔyqcG-F	54.7379	53.7375	57.6395	54.1977
	ΔyeeF-G	ΔywqH-L	50.731	6.4429	14.5045	5.79254
	ΔyeeF-G	ΔyxiB-E	51.2624	18.0381	12.0554	10.2223
	ΔyobL-K	ΔyeeF-G	53.2725	22.575	31.1809	45.1976
	ΔyobL-K	ΔyobL-K	57.8426	46.2927	52.6762	54.8219
	ΔyobL-K	ΔyokI-J	51.6029	21.786	20.9407	34.9517
	ΔyobL-K	ΔyqcG-F	55.1557	11.2567	21.6184	19.9576
	ΔyobL-K	ΔywqH-L	50.2411	13.158	18.2599	9.81177
	ΔyobL-K	ΔyxiB-E	49.6472	13.8717	5.22546	5.92931
	ΔyokI-J	ΔyeeF-G	51.8961	26.2268	23.1698	14.9516
	ΔyokI-J	ΔyobL-K	56.1846	58.4044	62.3807	62.6024
	ΔyokI-J	ΔyokI-J	50.652	57.3382	53.5383	46.9217
	ΔyokI-J	ΔyqcG-F	51.7302	33.0151	32.9314	20.1117
	ΔyokI-J	ΔywqH-L	48.7671	6.50844	10.2214	8.35447
	ΔyokI-J	ΔyxiB-E	48.7826	2.57041	2.0113	3.66979
	ΔyqcG-F	ΔyeeF-G	56.0906	52.1608	52.0984	54.3353
	ΔyqcG-F	ΔyobL-K	59.0581	67.4672	79.1009	71.2733
	ΔyqcG-F	ΔyokI-J	54.1256	70.4368	85.915	70.3645
	ΔyqcG-F	ΔyqcG-F	52.7093	51.8414	46.9322	49.0843
	ΔyqcG-F	ΔywqH-L	52.1143	7.458	7.77793	8.3191
	ΔyqcG-F	ΔyxiB-E	47.6099	6.28874	4.51277	6.2104
	ΔywqH-L	ΔyeeF-G	52.2861	85.3313	94.9219	92.1382
	ΔywqH-L	ΔyobL-K	55.9304	83.7221	84.8262	81.4905
	ΔywqH-L	ΔyokI-J	50.9825	88.8358	81.0448	90.5123
	ΔywqH-L	ΔyqcG-F	52.0698	97.0244	96.9494	96.7961
	ΔywqH-L	ΔywqH-L	48.9106	49.828	45.5823	45.8482
	ΔywqH-L	ΔyxiB-E	49.6095	15.177	10.4178	12.8196
	ΔyxiB-E	ΔyeeF-G	54.527	89.7336	95.3965	92.1614
	ΔyxiB-E	ΔyobL-K	56.837	92.0549	86.8273	88.0633
	ΔyxiB-E	ΔyokI-J	43.7101	98.763	96.4481	98.3118
	ΔyxiB-E	ΔyqcG-F	52.2639	98.0245	98.7807	99.0378
	ΔyxiB-E	ΔywqH-L	49.8458	96.3991	98.444	90.8194
	ΔyxiB-E	ΔyxiB-E	49.9151	61.4563	56.4954	64.2926
Fig 7C	competitor	GFP strain	0 h	48 h exp-1	48 h exp-2	48 h exp-3
	ΔyeeF-G ΔyokI-J	ΔyxiB-E	37.6147	44.3387	20.4947	35.9722
	ΔyeeF-G ΔyqcG-F	ΔyxiB-E	41.7099	46.3341	66.477	48.4532
	ΔyeeF-G ΔywqH-L	ΔyxiB-E	43.5611	9.06693	10.5878	5.34007
	ΔyokI-J ΔywqH-L	ΔyxiB-E	46.4314	3.93511	7.31879	7.49113
	ΔyqcG-F ΔyokI-J	ΔyxiB-E	38.8803	51.1278	18.7244	34.501
	ΔyqcG-F ΔywqH-L	ΔyxiB-E	49.4654	31.6654	47.0417	41.1338
Fig 9B	competitor	GFP strain		MSgg						2xSGG						LB
			0 h	12 h exp-1	12 h exp-2	12 h exp-3	24 h exp-1	24 h exp-2	24 h exp-3	12 h exp-1	12 h exp-2	12 h exp-3	24 h exp-1	24 h exp-2	24 h exp-3	12 h exp-1	12 h exp-2	12 h exp-3	24 h exp-1	24 h exp-2	24 h exp-3
	WT	ΔwapA-I	53.5749	43.4879	45.0036	48.5661	8.30853	11.9896	13.6935	44.6897	43.9545	46.0845	36.7597	33.4208	36.6412	2.70846	1.69879	1.69115	1.25695	0.707491	0.506189
	ΔepsA-O	ΔepsA-O ΔwapA-I	52.5149	39.7	40	38.7	14.8	14.8	13.4	34.8	32.1	35.6	42.5	43.7	46.6	4.8	1.7	1.4	1.5	0.4	0.2
	ΔtapA-tasA	ΔtapA-tasA ΔwapA-I	49.8993	35.1	36	34.4	14.1	13.8	15.3	35	39.4	40.6	20.3	21.7	20.7	3	1.3	1.2	0.9	0.3	0.2
	ΔepsA-O ΔtapA-tasA	ΔepsA-O ΔtapA-tasA ΔwapA-I	54.0855	5.13918	6.10651	4.4431	0.702485	0.750886	0.885058	9.88001	11.2697	10.2932	1.62493	1.29953	0.750624	0.682454	0.511884	0.469203	0.03934	0.0511985	0.0512665
Fig 9C	competitor	GFP strain		dilution x 1			dilution x 10			dilution x 100						dilution x 1000
			0 h	12 h exp-1	12 h exp-2	12 h exp-3	12 h exp-1	12 h exp-2	12 h exp-3	12 h exp-1	12 h exp-2	12 h exp-3	24 h exp-1	24 h exp-2	24 h exp-3	12 h exp-1	12 h exp-2	12 h exp-3	24 h exp-1	24 h exp-2	24 h exp-3
	WT	ΔwapA-I	53.4255	2.79966	2.58456	1.69344	1.19996	0.786514	0.727992	4.8164	7.1894	7.55657	1.46605	3.78266	3.58081	41.5615	39.487	42.6137	19.264	26.7444	19.0539
Fig 9E	competitor	GFP strain	0 h	12 h exp-1	12 h exp-2	12 h exp-3
	WT	ΔwapA-I	53.4	0.665916	1.17531	0.458895
S9 Fig	competitor	GFP strain	0 h	48 h exp-1	48 h exp-2	48 h exp-3
	ΔyeeF-G	ΔyeeF-G	54.2104	53.6875	53.8047	56.2624
	ΔyeeF-G	ΔyobL-K	58.1967	91.8748	87.2489	88.7531
	ΔyeeF-G	ΔyokI-J	53.1901	87.6016	89.2129	89.5904
	ΔyeeF-G	ΔyqcG-F	54.2904	67.1994	62.0391	62.0812
	ΔyeeF-G	ΔywqH-L	50.731	6.3393	6.05458	6.36988
	ΔyeeF-G	ΔyxiB-E	51.2624	1.15444	1.3204	1.15508
	ΔyobL-K	ΔyeeF-G	53.2725	27.3882	25.9148	23.9265
	ΔyobL-K	ΔyobL-K	57.8426	54.5902	57.1299	50.376
	ΔyobL-K	ΔyokI-J	51.6029	35.6835	46.2034	43.4121
	ΔyobL-K	ΔyqcG-F	55.1557	15.9986	17.236	16.7324
	ΔyobL-K	ΔywqH-L	50.2411	7.34888	6.76857	8.56105
	ΔyobL-K	ΔyxiB-E	49.6472	2.79349	3.3218	3.14056
	ΔyokI-J	ΔyeeF-G	51.8961	23.9191	27.1245	43.0679
	ΔyokI-J	ΔyobL-K	56.1846	70.974	67.344	60.7308
	ΔyokI-J	ΔyokI-J	50.652	53.7652	48.3483	47.2711
	ΔyokI-J	ΔyqcG-F	51.7302	33.1187	18.0225	20.7206
	ΔyokI-J	ΔywqH-L	48.7671	6.16796	6.31823	6.49518
	ΔyokI-J	ΔyxiB-E	48.7826	2.11831	1.808	2.86655
	ΔyqcG-F	ΔyeeF-G	55.4757	61.2752	67.2373	61.6888
	ΔyqcG-F	ΔyobL-K	59.0581	93.6303	97.6683	97.4667
	ΔyqcG-F	ΔyokI-J	54.1256	96.6426	92.9536	96.0659
	ΔyqcG-F	ΔyqcG-F	52.7093	64.6051	67.4515	62.5701
	ΔyqcG-F	ΔywqH-L	52.1143	5.41287	5.79206	7.06018
	ΔyqcG-F	ΔyxiB-E	47.6099	7.2171	8.19449	7.41859
	ΔywqH-L	ΔyeeF-G	52.2861	96.0361	98.2188	97.6035
	ΔywqH-L	ΔyobL-K	55.9304	94.3532	95.1951	96.4856
	ΔywqH-L	ΔyokI-J	50.9825	97.3383	96.7237	97.7073
	ΔywqH-L	ΔyqcG-F	52.0698	98.5056	98.7331	98.9469
	ΔywqH-L	ΔywqH-L	48.9106	46.0303	46.2124	37.2753
	ΔywqH-L	ΔyxiB-E	49.6095	1.92513	3.07707	3.4214
	ΔyxiB-E	ΔyeeF-G	54.527	99.4785	99.5917	99.6494
	ΔyxiB-E	ΔyobL-K	56.837	99.4615	99.568	99.5558
	ΔyxiB-E	ΔyokI-J	43.7101	99.6498	99.4845	99.5791
	ΔyxiB-E	ΔyqcG-F	52.2639	99.2663	98.9286	99.326
	ΔyxiB-E	ΔywqH-L	49.8458	98.1836	92.3073	92.3824
	ΔyxiB-E	ΔyxiB-E	49.9151	56.1778	55.8026	50.4872
